# Supplementary material for: Effects of Daily Kelp (Laminaria japonica) Intake on Body Composition, Serum Lipid Levels, and Thyroid Hormone Levels in Healthy Japanese Adults: A Randomized, Double-Blind Study
Source: Mar Drugs. 2021 Jun 22;19(7):352. doi: 10.3390/md19070352 (PMC8307228; doi:10.3390/md19070352)
Supplement: Supplementary file 1 [file marinedrugs-19-00352-s001.zip]

Archive with 1 entries (1 files):
- marinedrugs-1247183-supplementary.pdf
